# Supplementary material for: Validation of video analysis of marker-less barbell auto-tracking in weightlifting
Source: PLoS One. 2022 Jan 28;17(1):e0263224. doi: 10.1371/journal.pone.0263224 (PMC8797250; doi:10.1371/journal.pone.0263224)
Supplement: S1 Table — This is the file containing the data used for the statistical analyses in this paper. (CSV) [file pone.0263224.s001.csv]

DxF		DxB		DyMH		pVxF		pVxB		pVy
3D-MC	2D-AT	3D-MC	2D-AT	3D-MC	2D-AT	3D-MC	2D-AT	3D-MC	2D-AT	3D-MC	2D-AT
0.166074423	0.165359879	0.154332876	0.154893851	1.322891167	1.328951922	1.153505288	1.151720195	-0.577671796	-0.565444456	2.585445858	2.634193822
0.149266451	0.1498086	0.166298191	0.157237307	1.327452941	1.328700444	1.238769131	1.316384946	-0.54928207	-0.539579932	2.58240276	2.614161111
0.174930531	0.175237423	0.124719205	0.123408915	1.317604319	1.324236935	1.238414104	1.287752068	-0.489347224	-0.479394606	2.519680119	2.55338302
0.171653951	0.173629286	0.173894278	0.173102984	1.319590462	1.318327805	1.11045263	1.137221205	-0.607665392	-0.608125895	2.51617848	2.541500842
0.147447938	0.148564699	0.151034051	0.153194936	1.321602837	1.323542714	0.976079287	0.972107614	-0.644592954	-0.622530599	2.485321137	2.516690395
0.163510758	0.164476602	0.186299174	0.1886439	1.330934382	1.331209553	1.118108638	1.119954032	-0.667198278	-0.661649799	2.437224268	2.442866575
0.161210619	0.163194444	0.140160054	0.134805975	1.321133162	1.31843124	1.107125349	1.182773736	-0.602130186	-0.603271602	2.397346535	2.374612202
0.138051299	0.139916375	0.20401342	0.205091814	1.350823536	1.353698595	1.003421922	1.102445486	-0.723558327	-0.725304216	2.485408286	2.475532694
0.154076937	0.155742842	0.131182713	0.130424272	1.247624225	1.242637002	1.046186327	1.121424624	-0.581376972	-0.576807317	2.194246058	2.202875552
0.043817043	0.045172713	0.163514806	0.163304742	1.14512541	1.146302657	0.677164035	0.769631205	-0.534911382	-0.53878919	2.231086703	2.193433452
0.146480613	0.152097338	0.166664052	0.164555028	1.239817865	1.238913611	1.509598944	1.516437235	-0.634570183	-0.623842718	2.621753178	2.629292141
0.128535501	0.136206357	0.221646672	0.221154382	1.26160932	1.264780929	1.475331359	1.511052868	-0.797649839	-0.775204101	2.672033174	2.69112334
0.131587372	0.138763731	0.203001505	0.19351116	1.239898147	1.240411663	1.441789482	1.440191561	-0.762745626	-0.744495638	2.681325292	2.701714157
0.132057967	0.136715241	0.201349966	0.192908667	1.24249308	1.241423862	1.411130911	1.363884363	-0.759096795	-0.747872862	2.574186958	2.574903538
0.13615859	0.141468575	0.228617644	0.235112338	1.220846014	1.226650074	1.348975384	1.35856152	-0.723943052	-0.719848238	2.509239428	2.514101865
0.126620241	0.135612807	0.135445501	0.1347698	1.214309386	1.214117052	1.340684889	1.349707024	-0.563682015	-0.550720941	2.482061313	2.469367171
0.128780398	0.133566312	0.191428194	0.184507082	1.160688772	1.162130349	1.307627835	1.29084854	-0.641663855	-0.623586099	2.361606632	2.358997621
0.112480949	0.1178446	0.18290511	0.179542309	1.137629374	1.135527009	1.215409414	1.21727704	-0.636617144	-0.627723101	2.255476654	2.264401437
0.095750133	0.099085955	0.187856971	0.187769211	1.113170528	1.116238005	1.060970396	1.217452277	-0.695361857	-0.710565595	2.227325916	2.215721631
0.16458506	0.164079196	0.155218778	0.151995435	1.297990637	1.300253268	1.11768466	1.161496965	-0.593728829	-0.594823735	2.384423637	2.386195427
0.088174828	0.092974252	0.243995716	0.237937716	1.122852127	1.121263843	0.983617536	0.981860318	-0.686311547	-0.678432998	2.203448757	2.185183342
0.096977818	0.100200888	0.145529894	0.145128908	1.109719507	1.108863576	1.102693578	1.110617481	-0.601697146	-0.589908572	2.260071001	2.247024588
0.122179588	0.126821201	0.126293553	0.121341929	1.09636815	1.089740596	1.151933343	1.31425485	-0.513795237	-0.502577773	2.170796249	2.152743967
0.102720796	0.106755064	0.136779184	0.135581209	1.102740431	1.105772638	1.078303832	1.269627652	-0.602983823	-0.604666194	2.190210722	2.171414266
0.085893696	0.089002394	0.176492182	0.180624153	1.075978329	1.070900613	0.879628567	0.95929875	-0.626772066	-0.61497918	2.145372393	2.147910106
0.105617401	0.110987948	0.131677433	0.135231494	1.094940569	1.094847054	0.993793555	1.103436521	-0.592984448	-0.580989778	2.162967636	2.166838771
0.109146056	0.113566181	0.140700867	0.132844062	1.088552945	1.090607748	1.045287519	1.219383143	-0.593238809	-0.58065523	2.094978726	2.121386903
0.083165038	0.08628742	0.193891239	0.193779798	1.072165904	1.072767949	0.822455889	0.90313827	-0.641347779	-0.63388324	2.045003487	2.042304979
0.087607771	0.086277411	0.167445194	0.169755923	1.07673609	1.07799976	0.846899452	0.887966215	-0.642125739	-0.638965644	2.076036865	2.044269572
0.069217735	0.070945235	0.242930598	0.241209648	1.048128779	1.044674488	0.72723437	0.757158896	-0.697199458	-0.698050021	2.022010285	2.011907238
0.13567494	0.136972555	0.097057349	0.091785129	1.286229446	1.283007864	0.956753049	0.957501729	-0.397400516	-0.399347509	2.464062023	2.478841806
0.086783507	0.088587707	0.149196243	0.141462596	1.037535813	1.036278434	0.858998194	0.965570636	-0.588786599	-0.5692238	2.035150426	2.008700038
0.136873424	0.139130335	0.132426913	0.132791322	1.294621686	1.295241753	1.171046356	1.225328801	-0.475019419	-0.470924314	2.494804005	2.513070286
0.150688945	0.152524823	0.100742389	0.099156331	1.283917421	1.28742746	1.015219437	1.024853109	-0.427245053	-0.423243354	2.442361712	2.461905555
0.114464267	0.115438877	0.13423398	0.135003726	1.266217604	1.263990117	0.94588559	0.990274215	-0.492059543	-0.500271533	2.41432702	2.432845142
0.116469701	0.118410339	0.116893517	0.112884623	1.249612248	1.252345505	0.973870019	0.986748438	-0.440737569	-0.436345514	2.363781884	2.395611307
0.116469701	0.118410339	0.116893517	0.112884623	1.249612248	1.252345505	0.973870019	0.986748438	-0.440737569	-0.436345514	2.363781884	2.395611307
0.129258878	0.129345542	0.12304046	0.119074128	1.263762147	1.262021466	0.903334311	0.953904261	-0.506390309	-0.488305604	2.306739301	2.297676713
0.126545389	0.126858296	0.169922371	0.167334405	1.343419805	1.342753613	0.924544889	0.998634726	-0.649376844	-0.661594824	2.486652649	2.463548443
0.144060848	0.143113433	0.133911805	0.13097102	1.29467456	1.293960412	0.992898961	1.011698501	-0.572165271	-0.575126005	2.379431006	2.400592248
0.142166784	0.138676213	0.156881424	0.153478154	1.286892663	1.288210897	1.049900482	1.078078286	-0.638319048	-0.631405161	2.438837587	2.458517354
0.109002716	0.109406661	0.149062768	0.146617069	1.249933596	1.24754065	0.779953559	0.794256716	-0.457882578	-0.452605631	2.359497107	2.358365121
0.116926008	0.118318968	0.12218433	0.115108342	1.244719054	1.243081051	1.144362081	1.251550295	-0.434986818	-0.432302057	2.421158361	2.408391796
0.127975231	0.12871164	0.111268408	0.103750696	1.265327219	1.264830245	1.068746827	1.08440073	-0.433255949	-0.415778379	2.424280978	2.451601576
0.107388408	0.106987043	0.1456528	0.13542786	1.250457603	1.254726397	0.94550652	0.955475975	-0.467617682	-0.472426266	2.35934022	2.381234201
0.105999388	0.10705661	0.121618395	0.120655359	1.255546072	1.260684858	1.030715073	1.077447259	-0.493188122	-0.484218093	2.405116751	2.436618344
0.142937592	0.145831404	0.110433842	0.104353735	1.328890009	1.323030693	0.981344223	1.068784278	-0.533147331	-0.517872939	2.53223043	2.555772386
0.125485206	0.124955602	0.168476858	0.168707522	1.26424068	1.267627723	0.951469271	0.993313652	-0.555041764	-0.541691365	2.24438574	2.244415818
0.134754276	0.133947051	0.106470818	0.107658318	1.252544691	1.255431597	0.934436856	0.967769544	-0.501264569	-0.497285194	2.324285129	2.331769412
0.118521355	0.118308586	0.127949385	0.130782024	1.308300583	1.310788774	0.935077464	0.936020997	-0.51990515	-0.506156566	2.508222674	2.506402584
0.12892701	0.128906631	0.140149982	0.139261117	1.270087057	1.27053783	0.961655478	0.957964854	-0.55064547	-0.545316089	2.323508756	2.322360751
0.09101954	0.092237488	0.106054363	0.105356081	1.236008682	1.233798466	0.875658381	0.930529682	-0.400973733	-0.392101599	2.388999177	2.409135767
0.113931896	0.116473318	0.087603527	0.088443488	1.192399161	1.186929295	1.145410481	1.286976686	-0.368376249	-0.363925263	2.233163587	2.245001667
0.115850149	0.118288561	0.103742389	0.105518198	1.174918341	1.177682599	1.081328161	1.200148285	-0.409552302	-0.414051578	2.195014371	2.225683794
0.112028136	0.113261168	0.080912384	0.071294843	1.183480256	1.178817398	1.05558019	1.057255472	-0.355071546	-0.340019964	2.222393313	2.236803897
0.099061041	0.100276844	0.137196155	0.136800749	1.190670488	1.19457732	0.990775216	1.084993236	-0.446119576	-0.450414569	2.252679705	2.293672555
0.131381842	0.131269745	0.1190207	0.116590697	1.330594077	1.333970508	0.973419913	1.050217487	-0.472084796	-0.465855198	2.566014197	2.550865368
0.128721697	0.128334819	0.110214878	0.112933149	1.256541486	1.246659862	0.946592732	1.003919665	-0.492045317	-0.483939965	2.370126753	2.386171272
0.14855041	0.149919628	0.101408473	0.087610137	1.225290774	1.218754684	0.934390545	0.987767135	-0.347061569	-0.3366746	2.318269663	2.32717898
0.14094783	0.1430596	0.109810309	0.102562858	1.232712779	1.224919359	0.979763918	1.029769355	-0.40240039	-0.390965868	2.316563948	2.328418448
0.124556227	0.130061219	0.1188311	0.123150108	1.224017123	1.219732939	0.892295079	0.925559995	-0.417601416	-0.418018006	2.351377158	2.365463404
0.187842095	0.194005858	0.200942478	0.206584139	1.356661015	1.364835926	1.355467559	1.36457345	-0.660860517	-0.659879839	2.623745236	2.641225045
0.165835052	0.169919913	0.156277344	0.148152884	1.32022114	1.33139826	1.060436317	1.084828856	-0.600087617	-0.594179878	2.440615515	2.467046929
0.120208956	0.121857533	0.167119121	0.164811507	1.35293685	1.361956272	0.816861639	0.784608142	-0.695386656	-0.693176932	2.537682582	2.548262102
0.171543748	0.178052563	0.157349548	0.16527608	1.351850504	1.343283551	1.189323066	1.266182534	-0.658505535	-0.648469182	2.524311904	2.523096265
0.135396836	0.136976947	0.168365269	0.174133844	1.331531232	1.328409106	0.827590517	0.82655428	-0.617491385	-0.606552349	2.487986584	2.488092039
0.154322232	0.157971018	0.116836086	0.11968694	1.354834333	1.344531648	1.117010178	1.207919837	-0.567991746	-0.578365738	2.506878353	2.508818362
0.161305334	0.163907524	0.162885464	0.165839022	1.339076656	1.329740812	0.8900606	0.894035018	-0.646585949	-0.630644847	2.490369367	2.494810866
0.184984205	0.186779769	0.147754598	0.148365676	1.353488404	1.35765711	1.15588179	1.181709684	-0.551687202	-0.556517473	2.493409984	2.512421313
0.186240311	0.192046277	0.17581407	0.177330723	1.322758991	1.315265751	1.260316933	1.220962141	-0.689636324	-0.695580788	2.436329938	2.436415966
0.164628274	0.165592435	0.164219657	0.167429278	1.353107347	1.342499025	1.183718721	1.258642662	-0.68807879	-0.698071671	2.471755414	2.463853661
0.134645517	0.139241218	0.224319388	0.227807007	1.307431205	1.313535064	0.875274286	0.859603365	-0.571350771	-0.56280274	2.365211449	2.387036172
0.153265661	0.154545724	0.082237212	0.084204799	1.34736725	1.342713516	0.790558446	0.753381486	-0.391814455	-0.392168058	2.415871713	2.439022083
0.184488418	0.183708474	0.140287475	0.133764893	1.316432357	1.30738589	1.106035153	1.069340828	-0.5334342	-0.520272308	2.375028621	2.378956566
0.157501462	0.15933475	0.174235865	0.176237058	1.349221913	1.359173033	1.032643899	1.038891402	-0.634301819	-0.636784833	2.390219987	2.379079165
0.142533724	0.144791618	0.186170306	0.190788171	1.336968856	1.344041112	0.879053362	0.884412035	-0.609805775	-0.594990348	2.337998741	2.341113953
0.163644906	0.162846807	0.105651412	0.099009869	1.302780568	1.302209715	0.900897953	0.874146262	-0.436623517	-0.425180891	2.354860522	2.355866876
0.158092607	0.163091356	0.161197738	0.163699186	1.293962443	1.297153076	1.067412617	1.089861243	-0.588438253	-0.594197028	2.295906779	2.293552947
0.178631484	0.17902893	0.140819588	0.140756456	1.300043318	1.303257651	1.002022524	0.975099507	-0.503739894	-0.497496288	2.330206833	2.348242089
0.139578611	0.140633632	0.171093303	0.159699945	1.320599509	1.324334766	0.82695577	0.81873437	-0.541237584	-0.538153077	2.286288525	2.305773729
0.199951526	0.201350215	0.159677815	0.164481017	1.313105716	1.30987247	1.200330558	1.21285105	-0.578233617	-0.557931576	2.314251125	2.313849635
0.172369534	0.177583375	0.148962836	0.142886615	1.142074944	1.1417208	1.389902017	1.47759129	-0.525298271	-0.528561797	2.195939362	2.187400609
0.171773266	0.170410679	0.144202923	0.140450195	1.106050342	1.107817668	1.424025065	1.424701685	-0.537937236	-0.539216758	2.069256894	2.071191438
0.185588731	0.186392108	0.136489846	0.125123906	1.066321974	1.065239725	1.495536342	1.560643645	-0.528075505	-0.500406458	2.070300422	2.10498566
0.180489444	0.180460214	0.130186148	0.126741373	1.037110535	1.034552	1.38423918	1.469339209	-0.525082075	-0.532773006	1.894645634	1.880775326
0.205747966	0.207423991	0.110813202	0.111381009	1.0766526	1.078160922	1.563256095	1.617212659	-0.451409214	-0.448136839	2.06630721	2.057922183
0.156903621	0.156991945	0.143656751	0.149458115	1.04875774	1.039028015	1.327892723	1.395425116	-0.498476205	-0.490924984	2.007603567	2.035829776
0.167395403	0.166326557	0.124700785	0.122076955	1.087616595	1.077862418	1.37785658	1.430525796	-0.45168712	-0.428999101	2.151821144	2.149873522
0.136924177	0.137003494	0.167127063	0.170447606	1.063896518	1.055042203	1.19691104	1.26668447	-0.545624927	-0.556687839	2.097065877	2.118354013
0.165775558	0.165697848	0.115691401	0.110529715	1.053805813	1.048567999	1.331982483	1.425250564	-0.44979053	-0.434671656	2.02342729	2.014556197
0.164310305	0.164266588	0.135816716	0.137424106	1.026247026	1.012884282	1.292041962	1.348041577	-0.513078486	-0.504706919	2.000044347	1.994250346
0.146073032	0.149131965	0.124469026	0.131749304	1.050973163	1.047979819	1.243861821	1.389539873	-0.453731035	-0.435986451	2.051393442	2.081178691
0.146280347	0.147933869	0.103805885	0.103684398	1.061297207	1.059437873	1.206177828	1.322367155	-0.406951757	-0.40135393	1.912203549	1.914385043
0.130260964	0.132328574	0.133284173	0.128317789	1.04576151	1.034626584	1.180043557	1.312703405	-0.492870998	-0.476421174	2.023440161	2.018687416
0.134674601	0.136577417	0.119521944	0.121232787	1.048867064	1.044013479	1.081496672	1.156420245	-0.461333679	-0.467752188	2.007544118	2.012481427
0.138363622	0.139682404	0.0922303	0.093838233	1.040488122	1.03682005	1.100687867	1.176229388	-0.377476527	-0.365533852	1.94668339	1.949652832
0.141842861	0.139512376	0.123464109	0.126621247	1.073311667	1.072798209	1.105849639	1.170766759	-0.438984279	-0.416532611	2.12328749	2.147214969
0.149487619	0.150511986	0.106738079	0.116062392	1.081611683	1.0765832	1.200750811	1.335749327	-0.411952258	-0.405752837	2.103460717	2.098119281
0.159226794	0.159921247	0.068902995	0.064159995	1.063469357	1.066317361	1.283007697	1.387207821	-0.33653232	-0.338985311	2.079120726	2.061755382
0.14222405	0.142788996	0.126164079	0.136062807	1.022136935	1.018113925	1.168572671	1.270077471	-0.430232842	-0.423301287	2.033194801	2.049035237
0.1277303	0.129324278	0.14380924	0.137044468	1.058068068	1.060035514	1.1511005	1.155749981	-0.49647667	-0.48609687	2.095802164	2.098434463
0.042581748	0.044583652	0.179480163	0.183500649	1.291084194	1.29490438	0.626084579	0.779440369	-0.657011064	-0.670345204	2.518786515	2.506484691
0.043343328	0.04395864	0.170646294	0.175027189	1.296827049	1.301408017	0.562577465	0.557616099	-0.655676583	-0.645356821	2.479456273	2.481681377
0.056220211	0.056779809	0.176466274	0.179047947	1.27947302	1.283743595	0.713892941	0.718160907	-0.647049188	-0.641328407	2.394244158	2.38672822
0.054047528	0.056318927	0.142075402	0.143827297	1.28838168	1.291776138	0.688982662	0.799508565	-0.561786634	-0.564440601	2.498617733	2.489563308
0.041375143	0.043997451	0.192128316	0.190542579	1.247906335	1.237613335	0.603716822	0.733309473	-0.63029149	-0.61907602	2.376157685	2.383615145
0.055664516	0.05718315	0.153337791	0.154744471	1.264929719	1.267786448	0.738750062	0.741977371	-0.557354591	-0.551829021	2.481520067	2.480736606
0.054761351	0.052343837	0.145293687	0.151661799	1.28050407	1.271829274	0.713139302	0.708233004	-0.57048444	-0.572699827	2.489537755	2.486893774
0.047387271	0.052011157	0.174213443	0.173589489	1.257242159	1.258264083	0.708810844	0.903510383	-0.620568637	-0.609373083	2.455538269	2.450170139
0.055260178	0.058207038	0.158894381	0.164193591	1.256749765	1.260546036	0.730477942	0.725181992	-0.589253065	-0.577457766	2.446123521	2.451404078
0.044854683	0.048860961	0.171420388	0.172651432	1.263729209	1.269376655	0.643298968	0.648452857	-0.619784956	-0.609986054	2.454651271	2.446482961
0.048976672	0.051650292	0.164233161	0.166160653	1.220472255	1.21784423	0.766113594	0.782085048	-0.555047144	-0.551209595	2.413925004	2.395234265
0.043893877	0.045853225	0.191085803	0.192527149	1.179242589	1.177459974	0.686100223	0.695476432	-0.600534242	-0.588281855	2.305429635	2.302388057
0.049396486	0.051204326	0.15693277	0.155360363	1.204600391	1.202501361	0.76345603	0.770893744	-0.559552132	-0.549088329	2.340936651	2.32950638
0.03657813	0.038464022	0.178575549	0.175956048	1.17044471	1.166903475	0.614248233	0.595374415	-0.594458364	-0.58310749	2.289669133	2.25245333
0.06184066	0.063608456	0.123219283	0.122499334	1.153722429	1.149105053	0.844740259	0.857341698	-0.491348282	-0.485012348	2.233255298	2.227570262
0.048568813	0.053239661	0.175617085	0.179990476	1.182597304	1.178530635	0.775452494	0.784114008	-0.620138906	-0.60752691	2.328125212	2.294831305
0.028936713	0.030565416	0.201500787	0.197650877	1.177418678	1.172443235	0.551941889	0.596550841	-0.640262006	-0.622632549	2.334746357	2.328542415
0.04476844	0.043323849	0.158005689	0.15869972	1.183239013	1.183077139	0.708371935	0.759547983	-0.535796898	-0.541966523	2.34682429	2.339865183
0.047400786	0.049607228	0.186909045	0.188012315	1.150831093	1.150178003	0.727902138	0.906980202	-0.604352785	-0.604899964	2.2527893	2.263171536
0.179653232	0.183432912	0.117430356	0.122306652	1.053363075	1.055866778	1.298641806	1.343850862	-0.547649538	-0.527428374	1.833953224	1.882063706
0.181532758	0.183827662	0.1015106	0.098143379	1.081823974	1.073606741	1.493850822	1.538410045	-0.557811384	-0.564496206	2.097647392	2.109758302
0.177500105	0.180262336	0.14841546	0.148966435	1.087481677	1.090235678	1.436065403	1.465175295	-0.597338074	-0.601235277	2.105380546	2.122121773
0.16573302	0.170050982	0.183619534	0.188453929	1.099239962	1.095715907	1.283649093	1.341512856	-0.669715876	-0.679583111	2.091749081	2.100637297
0.182785376	0.185205691	0.155109737	0.157410945	1.081657664	1.081707548	1.344914481	1.403425194	-0.569214127	-0.581047548	2.049569832	2.069221525
0.119856525	0.121354541	0.225131307	0.223395109	1.066481595	1.065256925	1.139158892	1.174938965	-0.752251786	-0.750270805	2.053184984	2.064508703
0.13322665	0.133133568	0.179216685	0.184851648	1.061999642	1.055135975	1.153336354	1.186201495	-0.687483617	-0.698624203	2.083760941	2.08705468
0.117816677	0.117837251	0.204382649	0.209258427	1.066729834	1.067466364	1.019167652	1.067550577	-0.739923765	-0.750785122	2.022983308	2.046012982
0.120483997	0.113509144	0.218461874	0.220032215	1.106683203	1.102960061	1.035571725	0.846115734	-0.782586436	-0.781720318	2.099342986	2.098020102
0.116568701	0.117668496	0.21859835	0.223872643	1.070917496	1.072974071	1.056634546	1.100035303	-0.782424435	-0.785144162	1.953698976	1.976383297
0.149122945	0.152120934	0.125572235	0.121549475	1.045622103	1.046435038	1.332794535	1.383428231	-0.560151042	-0.549513449	1.966023761	1.969473387
0.107061414	0.106883275	0.182819654	0.182077589	1.078221333	1.071796605	1.081503866	1.034445174	-0.690058323	-0.686597788	2.005222216	2.025625023
0.089799089	0.090372041	0.212036002	0.20442263	1.022268408	1.01789046	0.901388626	1.019643341	-0.765950831	-0.766605812	1.902353023	1.925085984
0.11202935	0.102134099	0.173673355	0.168718386	1.083758544	1.075717896	1.027975906	0.820868233	-0.659272006	-0.660189602	2.000943177	2.022135486
0.100192962	0.098798532	0.186297796	0.188180278	1.07750468	1.07594902	0.861951006	0.907717781	-0.679586871	-0.686019036	2.063114228	2.085763932
0.107698752	0.108917168	0.234986558	0.240137796	1.123214099	1.120281819	1.110154927	1.130167958	-0.733296944	-0.743485621	2.29680818	2.302590024
0.08707197	0.092435917	0.16440903	0.158289306	1.030605429	1.026529982	0.823044743	0.850992117	-0.649141635	-0.651572908	1.936587648	1.954082114
0.069596807	0.070759327	0.214228233	0.217816852	1.045763956	1.04045661	0.619800479	0.772402618	-0.773850015	-0.777750201	1.923047129	1.94811263
0.09457162	0.093928218	0.204809359	0.206169159	1.095745841	1.100548859	0.809015439	0.837155551	-0.679684869	-0.680826133	2.128906383	2.174830152
0.096732732	0.094474008	0.211968229	0.209897297	1.091444678	1.088699506	0.840008918	0.826383921	-0.679486641	-0.68315801	2.141893676	2.153172525
0.097873906	0.099073373	0.202259039	0.201996885	1.110535178	1.107712345	0.927297527	0.962355828	-0.659752736	-0.665542196	2.192119937	2.200500529
0.137647725	0.137709534	0.139077317	0.137034427	1.055825044	1.042579395	1.170600662	1.192067919	-0.548872482	-0.527958621	2.096538786	2.077841564
0.141652102	0.14219298	0.08444137	0.076809073	1.077000393	1.082143461	1.22103773	1.277552809	-0.4209088	-0.415481195	2.140440884	2.119414546
0.146160993	0.147770805	0.110413805	0.104840144	1.050135098	1.04519316	1.181131561	1.104308054	-0.507215758	-0.499100226	2.128297411	2.092699268
0.128527664	0.124097513	0.137174987	0.132556038	1.069547144	1.062912236	1.138879358	0.866832292	-0.575299071	-0.566294529	2.09347645	2.09703646
0.109808383	0.11638731	0.164375548	0.169153738	1.043475437	1.03952248	0.990704221	1.04349333	-0.603085518	-0.585611812	2.126012438	2.128528809
0.082118044	0.080833379	0.232583013	0.238339833	1.043949826	1.035732208	0.891041303	1.030943863	-0.69472729	-0.696414193	2.17546517	2.18454436
0.118928685	0.121267053	0.140623782	0.14078026	1.100274591	1.100470939	1.124331791	1.13031516	-0.532138245	-0.516501118	2.239332904	2.298662809
0.126122939	0.126251617	0.1161813	0.113243723	1.067255187	1.059744578	1.031535964	1.071563626	-0.518847348	-0.512939267	2.089644582	2.084909173
0.053260929	0.05220133	0.240411351	0.239225052	1.039866507	1.034947864	0.524573922	0.551290389	-0.694783477	-0.692956657	1.997555493	2.022425439
0.100063048	0.100120674	0.145998573	0.145980549	1.087853492	1.084958292	1.045258223	1.06561554	-0.506717528	-0.499379967	2.264457192	2.260853787
0.104078974	0.09880203	0.135978616	0.134954927	1.052315505	1.04828531	0.94606029	0.827584645	-0.488272977	-0.476216235	2.137516368	2.153077364
0.084188574	0.075301501	0.18883533	0.184707605	1.055847246	1.055478697	0.888902883	0.691768006	-0.572619645	-0.551062385	2.173847146	2.189798851
0.086172542	0.085542947	0.160712847	0.158668739	1.055984019	1.05219569	0.835381583	0.867387365	-0.519284427	-0.510765783	2.156515111	2.161634778
0.070285493	0.063441417	0.223745958	0.21851202	1.048018457	1.05230572	0.751977641	0.658748249	-0.621728542	-0.609494505	2.148370345	2.132670544
0.0848611	0.082557347	0.19074713	0.195203509	1.088523304	1.086759385	0.975028786	0.98168581	-0.578350361	-0.587724983	2.257302389	2.26769395
0.074668362	0.073559528	0.153487389	0.154255219	1.037450847	1.030442504	0.844698204	0.742043749	-0.556963837	-0.545551443	2.160533085	2.168512925
0.057843488	0.057585244	0.171530133	0.168697967	1.056681836	1.056315461	0.655510618	0.676975349	-0.550621078	-0.529469531	2.134449253	2.157183154
0.081430048	0.076522345	0.166547922	0.16656054	1.060322701	1.053056636	0.794760999	0.604595678	-0.53910562	-0.534128524	2.169218636	2.176026941
0.102157004	0.108602922	0.163784192	0.159622004	1.032187862	1.02669132	0.95328381	1.004776552	-0.510989746	-0.506758842	2.152550461	2.15139794
